# Supplementary material for: GcvB Regulon Revealed by Transcriptomic and Proteomic Analysis in Vibrio alginolyticus
Source: Int J Mol Sci. 2022 Aug 20;23(16):9399. doi: 10.3390/ijms23169399 (PMC9409037; doi:10.3390/ijms23169399)
Supplement: Supplementary file 1 [file ijms-23-09399-s001.zip]

Archive with 1 entries (1 files):
- ijms-1845653-SI.pdf
